# Supplementary material for: Model-Based Reasoning of Clinical Diagnosis in Integrative Medicine: Real-World Methodological Study of Electronic Medical Records and Natural Language Processing Methods
Source: JMIR Med Inform. 2020 Dec 21;8(12):e23082. doi: 10.2196/23082 (PMC7781803; doi:10.2196/23082)
Supplement: Multimedia Appendix 1 [file medinform_v8i12e23082_app1.xlsx]

## Sheet: Sheet1
id	phlegm	wind	cold	heat	qi-deficiency	yin-deficiency	lung	spleen	kidney	tcms_code	tcms_en	tcm_syn
1	0	0	0	0	1	0	1	1	0	0	qi-deficiency of lung and spleen	肺脾气虚
2	0	0	0	0	1	0	1	0	1	1	qi-deficiency of lung and kidney	肺肾气虚
3	0	0	0	0	0	1	1	0	0	2	yin-deficiency of lung	肺阴虚
4	0	1	1	0	0	0	1	0	0	3	wind-cold attacking lung	风寒袭肺
5	0	1	0	1	0	0	1	0	0	4	wind-heat attacking lung	风热犯肺
6	0	0	1	0	0	0	1	0	0	5	cold wheezing	寒哮
7	0	0	0	0	1	1	1	0	0	6	deficiency of qi and yin	气阴两虚
8	0	0	1	0	0	0	1	0	0	7	hot wheezing	热哮
9	1	0	0	1	0	0	1	0	0	8	phlegm-heat obstruction in lung	痰热壅肺
10	1	0	0	0	0	0	1	0	0	9	phlegm obstruction in lung	痰浊阻肺
